# Supplementary material for: Elastic Laminar Reorganization Occurs with Outward Diameter Expansion during Collateral Artery Growth and Requires Lysyl Oxidase for Stabilization
Source: Cells. 2021 Dec 21;11(1):7. doi: 10.3390/cells11010007 (PMC8750335; doi:10.3390/cells11010007)
Supplement: Supplementary file 1 [file cells-11-00007-s001.zip]

Archive with 1 entries (1 files):
- cells-1486736-supplementary.pdf
